# Supplementary material for: High-Throughput Sequencing of Small RNAs for Diagnostics of Grapevine Viruses and Viroids in Russia
Source: Viruses. 2021 Dec 3;13(12):2432. doi: 10.3390/v13122432 (PMC8709451; doi:10.3390/v13122432)
Supplement: Supplementary file 1 [file viruses-13-02432-s001.zip]

Archive with 3 entries (3 files):
- Photographic material of symptoms.pdf
- Supplementary Figures.pdf
- Supplementary Tables.xlsx
